# Supplementary material for: Wharton’s Jelly-Derived Mesenchymal Stem Cells Reduce Fibrosis in a Mouse Model of Duchenne Muscular Dystrophy by Upregulating microRNA 499
Source: Biomedicines. 2021 Aug 26;9(9):1089. doi: 10.3390/biomedicines9091089 (PMC8469349; doi:10.3390/biomedicines9091089)
Supplement: Supplementary file 1 [file biomedicines-09-01089-s001.zip]

Archive with 1 entries (1 files):
- biomedicines-1339219-supplementary.pdf
